# Supplementary material for: Benzothiadiazole vs. iso-Benzothiadiazole: Synthesis, Electrochemical and Optical Properties of D–A–D Conjugated Molecules Based on Them
Source: Molecules. 2021 Aug 14;26(16):4931. doi: 10.3390/molecules26164931 (PMC8399333; doi:10.3390/molecules26164931)
Supplement: Supplementary file 1 [file molecules-26-04931-s001.zip]

Archive with 2 entries (1 files):
- molecules-1326398-supplementary/
- molecules-1326398-supplementary/molecules-1326398-supplementary.pdf
